# Supplementary material for: The effects of different multidirectional plyometric sequences on shooting, balance, and neuromuscular performance in professional male basketball players
Source: PLoS One. 2025 Sep 12;20(9):e0331791. doi: 10.1371/journal.pone.0331791 (PMC12431247; doi:10.1371/journal.pone.0331791)
Supplement: S1 — (XLSX) [file pone.0331791.s001.xlsx]

## Sheet: S bal
			Baseline		P1		P2		P3
			R	L	R	L	R	L	R	L
			25	21.3	22.1	20.6	20.1	19.9	19.8	19.5
			22.6	23.2	21.3	20.1	22.1	20.6	19.8	19.3
			22.6	21.5	20.7	19.7	21.6	20.3	20.1	19.1
			22.6	23	21.6	21.3	21.5	22.1	19.5	19.8
			23.6	22.3	22.3	21.5	21.7	21.9	21.2	20.3
			19.8	18.6	19.3	17.6	19.2	17.6	18.9	16.9
			19.6	20.1	19.2	19.4	19.3	19.5	19	18.7
			18.7	18.9	18.2	18.3	17.6	18.2	17.2	17.8
			22.6	23.5	21.3	22.6	21.2	23.1	20	22
			19.5	22.3	19.1	21.4	19.2	21.1	18.9	20.1
			22.8	22.1	21.7	21.7	22.3	20.6	20.3	20.1
			22.3	20	21.7	19.3	21.9	19.5	21.3	18.5
			21.6	22.5	20.9	21.2	20.5	21.6	19.8	20.2
			24.1	23.1	20.2	19.2	22.8	21.9	18	19.2
			22.5	23.9	21.3	19.2	20.8	21.6	19.1	18.1
			22	24.6	20.6	22.1	19.9	20.6	19	19.1
			24.3	23.3	21.6	20.8	22.6	21.3	18.9	18.3
			22.5	20.9	20.6	19.8	21.5	20.2	20	19.4

## Sheet: D Bal
				Baseline			P1			P2			P3			Baseline			P1			P2			P3
				ANT	POSTmd	POSTlat	ANT	POSTmd	POSTlat	ANT	POSTmd	POSTlat	ANT	POSTmd	POSTlat	ANT	POSTmd	POSTlat	ANT	POSTmd	POSTlat	ANT	POSTmd	POSTlat	ANT	POSTmd	POSTlat
				89	104	65	88	99	63	86	92	63	85	97	62	89	100	63	85	97	58	87	98	56	83	95	55
				93	101	64	90	98	61	90	93	62	88	95	60	90	103	65	87	100	60	87	101	59	85	97	56
				93	101	61	90	100	59	88	98	60	87	98	58	92	105	60	89	102	59	90	102	58	86	100	57
				94	98	60	92	96	57	88	92	58	88	93	57	94	101	59	91	97	60	91	96	60	88	95	58
				87	105	60	85	102	58	83	95	60	81	100	56	93	107	63	90	103	56	89	100	54	86	100	56
				90	100	66	88	96	64	85	92	65	83	95	63	95	102	60	91	99	58	92	98	57	91	96	55
				95	100	63	91	95	60	86	95	62	87	92	59	93	106	62	88	103	60	89	102	58	84	100	56
				85	105	63	83	99	63	81	90	64	79	96	61	94	101	61	90	100	59	91	99	60	97	99	56
				92	100	67	92	96	64	89	94	65	90	96	62	92	104	59	87	101	58	88	98	56	87	98	55
				87	97	61	85	93	58	82	87	60	80	89	57	95	102	63	91	98	60	92	97	58	88	94	57
				93	103	65	90	97	62	86	95	62	85	95	59	92	101	65	89	97	58	90	96	56	86	97	57
				87	99	65	85	96	64	83	92	65	81	96	62	94	97	61	90	100	59	91	100	57	86	99	55
				82	103	60	86	101	58	84	96	60	82	98	56	90	105	60	86	102	57	86	102	55	86	100	54
				94	93	66	87	83	63	83	89	64	81	80	60	90	105	63	82	98	57	84	97	57	79	95	53
				97	113	65	89	100	61	88	95	63	86	96	58	99	113	66	94	102	60	94	102	59	91	100	57
				97	108	63	91	98	60	90	96	61	88	95	58	96	105	64	87	98	58	88	99	60	87	98	56
				98	105	62	92	96	60	86	97	63	85	93	57	95	106	63	83	97	59	83	97	57	81	97	55
				98	105	65	91	93	59	91	94	60	89	90	58	98	112	61	90	99	58	91	98	56	88	96	56

## Sheet: 3p
				Baseline	P1	P2	P3
				60	40	40	30
				70	50	60	40
				50	30	40	20
				60	50	50	30
				70	40	50	40
				60	50	40	20
				80	60	60	40
				70	50	40	30
				60	40	50	30
				60	40	30	20
				70	60	50	40
				80	50	30	40
				50	50	40	20
				60	40	50	30
				70	60	40	40
				70	40	50	30
				80	60	60	40
				70	30	50	20

## Sheet: t test
				Baseline	P1	P2	P3
				6.73	6.75	6.77	6.8
				6.5	6.5	6.54	6.65
				6.5	6.58	6.62	6.66
				6.62	6.65	6.66	6.68
				6.67	6.7	6.69	6.69
				6.59	6.63	6.65	6.66
				6.62	6.7	6.68	6.76
				6.61	6.65	6.64	6.69
				6.65	6.7	6.68	6.74
				6.59	6.64	6.69	6.75
				6.53	6.55	6.54	6.6
				6.61	6.68	6.7	6.74
				6.59	6.62	6.63	6.65
				6.6	6.69	6.73	6.83
				6.53	6.6	6.58	6.7
				6.59	6.64	6.67	6.72
				6.48	6.55	6.61	6.64
				6.47	6.54	6.52	6.62

## Sheet: sj
			Baseline	P1	P2	P3
			43	38	39	37
			42	39	40	36
			40	38	38	36
			43	36	39	37
			41	38	40	38
			42	39	40	39
			44	40	39	38
			43	40	41	37
			43	41	40	38
			45	39	41	37
			42	38	40	36
			40	38	38	37
			42	39	40	36
			44	41	39	37
			40	38	38	36
			42	39	41	36
			44	41	42	38
			43	40	39	38

## Sheet: cmj
					Baseline	P1	P2	P3
					56	54	50	52
					49	47	46	45
					42	39	38	37
					42	40	39	39
					47	45	43	42
					45	43	41	40
					42	39	37	35
					39	36	37	34
					45	44	45	42
					36	34	36	32
					41	39	38	37
					38	38	36	35
					43	39	41	38
					44	38	40	37
					44	42	40	38
					42	39	36	37
					44	41	42	40
					41	38	39	37

## Sheet: 5j
				Baseline	P1	P2	P3
				8.4	8.25	8.32	8.11
				8.53	8.36	8.3	8.39
				7.98	7.68	7.77	7.62
				8.15	7.98	8	7.97
				8.75	8.61	8.56	8.46
				8.45	8.3	8.36	8.21
				7.82	7.62	7.59	7.56
				7.56	7.43	7.5	7.32
				8.82	8.74	8.62	8.56
				8.62	8.55	8.57	8.44
				8.1	7.92	7.88	7.86
				7.9	7.75	8.81	7.69
				8.12	7.98	7.9	7.86
				7.71	7.65	7.59	7.61
				7.41	7.38	7.3	7.33
				8.21	8.12	8	7.97
				8.33	8.26	8.29	8.21
				8.69	8.61	8.58	8.56
